# Supplementary material for: High-content phenotyping reveals Golgi dynamics and their role in cell cycle regulation
Source: J Cell Biol. 2025 Nov 14;225(1):e202503083. doi: 10.1083/jcb.202503083 (PMC12617404; doi:10.1083/jcb.202503083)
Supplement: Table S1 — shows list of features used for cell phenotype profiling. [file jcb_202503083_tables1.xlsx]

## Sheet: Sheet1
Category	Feature	Description
Cell	mask_area	Area of ​​cell mask generated by Cellpose
	circumference	Circumference of cell mask
	circularity	Circularity of cell mask
	ax_major	Major axis of ellipse fitted to cell mask
	ax_minor	Minorr axis of ellipse fitted to cell mask
	aspect	Aspect ratio of ellipse fitted to cell mask (ax_major/ax_minor)
Nucleus/DNA	area_nuc	Area of DAPI-stained region
	circumference_nuc	Circumference of DAPI-stained region
	circularity_nuc	Circularity of DAPI-stained region
	ax_major_nuc	Major axis of ellipse fitted to DAPI-stained region
	ax_minor_nuc	Minorr axis of ellipse fitted to DAPI-stained region
	aspect_nuc	Aspect ratio of ellipse fitted to DAPI-stained region (ax_major_nuc/ax_minor_nuc)
	mean_nuc	Mean fluorescence intensity of DAPI-stained region
	cv_nuc	Coefficient of variation (CV) of fluorescence intensity of DAPI-stained region (standard deviation/mean)
alpha-tubulin	area_atubulin	Area of ​​the region with tubulin signal above threshold
	mean_atubulin	Mean fluorescence intensity of ​​tubulin signal
	cv_atubulin	Coefficient of variation (CV) of fluorescence intensity of ​​tubulin signal
	peaks_num_atubulin	Number of detected fluorescence intensity peaks (bright spots) of tubulin signal
	peaks_xy_std_atubulin	Standard deviation of the coordinates of the fluorescent intensity peak points of tubulin signal (average in the X-axis and Y-axis directions)
	peaks_mean_atubulin	Mean fluorescence intensity of detected fluorescence intensity peaks of tubulin signal
	peaks_cv_atubulin	Coefficient of variation (CV) of fluorescence intensity of detected fluorescence intensity peaks of tubulin signal
Golgi	area_Golgi	Area of ​​the region with Golgi marker (GM130 or GRASP65) signal above threshold
	mean_Golgi	Mean fluorescence intensity of ​​Golgi marker signal
	cv_Golgi	Coefficient of variation (CV) of fluorescence intensity of ​​Golgi marker signal
	peaks_num_Golgi	Number of detected fluorescence intensity peaks (bright spots) of Golgi marker signal
	peaks_xy_std_Golgi	Standard deviation of the coordinates of the fluorescent intensity peak points of Golgi marker signal (average in the X-axis and Y-axis directions)
	peaks_mean_Golgi	Mean fluorescence intensity of detected fluorescence intensity peaks of Golgi marker signal
	peaks_cv_Golgi	Coefficient of variation (CV) of fluorescence intensity of detected fluorescence intensity peaks of Golgi marker signal
	dist_nuc_Golgi	Distance between the center of mass of the nucleus and the center of mass of the detected Golgi bright spots
	total_len_golgi	Total length of skeletonized Golgi signal
	objects_num_golgi	Number of skeletonized Golgi objects detected
	len_mean_golgi	Mean length of skeletonized Golgi objects
	len_cv_golgi	Coefficient of variation (CV) of length of skeletonized Golgi objects
	len_max_golgi	Maximum length of skeletonized Golgi objects
	len_min_golgi	Minimum length of skeletonized Golgi objects
Actin	mean_actin	Mean fluorescence intensity of ​​actin marker (phalloidin) signal
	cv_actin	Coefficient of variation (CV) of fluorescence intensity of ​​actin marker (phalloidin) signal
Ki67	mean_ki67	Mean fluorescence intensity of ​​Ki67 signal in the nucleus/DNA (the regtion masked with DAPI signal)
	cv_ki67	Coefficient of variation (CV) of fluorescence intensity of Ki67 signal in the nucleus/DNA (the regtion masked with DAPI signal)
Cilia	area_cilia	Area of ​​the region with cilia marker (acetylated tubulin) signal above threshold
	mean_cilia	Mean fluorescence intensity of ​​cilia marker signal
	cv_cilia	Coefficient of variation (CV) of fluorescence intensity of ​​cilia marker signal
	total_len_cilia	Total length of skeletonized cilia signal
	objects_num_cilia	Number of skeletonized cilia objects detected
	len_mean_cilia	Mean length of skeletonized cilia objects
